# Supplementary material for: Genome-wide identification and expression analysis of the HVA22 gene family in cotton and functional analysis of GhHVA22E1D in drought and salt tolerance
Source: Front Plant Sci. 2023 Mar 6;14:1139526. doi: 10.3389/fpls.2023.1139526 (PMC10025482; doi:10.3389/fpls.2023.1139526)
Supplement: Supplementary file 2 [file Table_1.xlsx]

## Sheet: Table S1
Table S1 The sequence properties of HVA22 genes identified in four cotton species
Gene ID	Gene Name	Lineages	Chromosome	Start	End	Strand	Length (bp)	CDS Length (bp)	Number of amino acid	Molecular Weight (kDa)	Charge	Isoelectric Point	Grand Average of Hydropathy	Most-Likely-Location
Ga01G1985	GaHVA22A1	HVA22A	Chr01	95307411	95308385	+	975	522	173	20.273	0	6.517	-0.096	PlasmaMembrane
Ga02G1530	GaHVA22J1	HVA22J	Chr02	95564159	95565845	-	1687	606	201	23.421	8	9.628	-0.236	PlasmaMembrane
Ga03G2348	GaHVA22G1	HVA22G	Chr03	131988852	131991327	+	2476	1197	398	44.722	20.5	9.596	-0.439	Extracellular
Ga03G2365	GaHVA22K1	HVA22K	Chr03	132266191	132268666	+	2476	570	189	21.742	0.5	6.661	-0.044	PlasmaMembrane
Ga04G0355	GaHVA22K2	HVA22K	Chr04	4208403	4211678	-	3276	573	190	21.85	5.5	9.026	-0.068	PlasmaMembrane
Ga04G0983	GaHVA22J2	HVA22J	Chr04	36978038	36980560	-	2523	852	283	33.243	13	9.857	-0.554	PlasmaMembrane; Nuclear
Ga05G1981	GaHVA22I1	HVA22I	Chr05	18056365	18057904	+	1540	879	292	32.833	6	8.893	-0.599	PlasmaMembrane
Ga06G0053	GaHVA22I2	HVA22I	Chr06	269572	271012	+	1441	906	301	33.821	5	8.947	-0.65	Nuclear; PlasmaMembrane
Ga06G0308	GaHVA22H1	HVA22H	Chr06	3207070	3209535	-	2466	1257	418	47.83	17	9.389	-0.107	PlasmaMembrane
Ga07G0586	GaHVA22E1	HVA22E	Chr07	6425476	6426520	-	1045	447	148	17.386	7.5	9.915	-0.149	PlasmaMembrane
Ga09G1546	GaHVA22J3	HVA22J	Chr09	72585023	72586589	-	1567	582	193	22.909	8.5	9.501	-0.352	PlasmaMembrane
Ga10G2037	GaHVA22K3	HVA22K	Chr10	109567501	109570371	+	2871	579	192	21.99	2	7.449	-0.122	PlasmaMembrane; Extracellular
Ga11G0151	GaHVA22J4	HVA22J	Chr11	1318319	1320520	+	2202	558	185	22.068	4	8.746	-0.293	PlasmaMembrane; Cytoplasmic
Ga12G0916	GaHVA22E2	HVA22E	Chr12	9379422	9380264	-	843	423	140	16.381	5	9.186	0	PlasmaMembrane
Ga12G1074	GaHVA22A2	HVA22A	Chr12	12105510	12107219	+	1710	516	171	20.011	-1.5	5.692	-0.029	PlasmaMembrane
Ga13G0871	GaHVA22C1	HVA22C	Chr13	20685512	20686876	-	1365	522	173	20.818	1.5	7.576	-0.171	PlasmaMembrane
GB_A01G2303	GbHVA22J1A	HVA22J	A01	111833342	111835034	-	1693	612	203	23.621	8	9.628	-0.216	PlasmaMembrane
GB_A03G0784	GbHVA22A1A	HVA22A	A03	16327932	16328906	-	975	522	173	20.273	0	6.517	-0.096	PlasmaMembrane
GB_A03G2099	GbHVA22G2A	HVA22G	A03	103979958	103982427	+	2470	1197	398	44.679	19.5	9.495	-0.424	Extracellular
GB_A03G2116	GbHVA22K2A	HVA22K	A03	104259516	104261963	+	2448	570	189	21.712	0.5	6.661	-0.076	PlasmaMembrane
GB_A04G0821	GbHVA22J2A	HVA22J	A04	48692401	48693638	+	1238	750	249	29.437	7	9.198	-0.401	PlasmaMembrane
GB_A04G1449	GbHVA22K3A	HVA22K	A04	78299948	78304488	+	4541	618	205	23.535	9	9.521	-0.147	PlasmaMembrane
GB_A05G1895	GbHVA22I1A	HVA22I	A05	18099760	18101301	+	1542	879	292	32.759	7	9.167	-0.575	PlasmaMembrane
GB_A06G0046	GbHVA22I2A	HVA22I	A06	297429	298869	+	1441	906	301	33.821	5	8.947	-0.65	Nuclear; PlasmaMembrane
GB_A06G0321	GbHVA22H1A	HVA22H	A06	3634847	3637312	-	2466	1230	409	46.881	19	9.598	-0.143	PlasmaMembrane
GB_A07G0553	GbHVA22E1A	HVA22E	A07	6172558	6173632	-	1075	447	148	17.317	6.5	9.75	-0.124	PlasmaMembrane
GB_A09G0094	GbHVA22F1A	HVA22F	A09	1642632	1644203	-	1572	471	156	18.232	6	9.561	0.253	PlasmaMembrane
GB_A09G1638	GbHVA22J3A	HVA22J	A09	67365599	67367164	-	1566	582	193	22.937	8.5	9.501	-0.34	PlasmaMembrane
GB_A10G0984	GbHVA22K4A	HVA22K	A10	18248677	18251765	-	3089	579	192	21.96	2	7.449	-0.135	PlasmaMembrane
GB_A11G3702	GbHVA22J4A	HVA22J	A11	115065008	115067189	-	2182	558	185	21.985	4	8.577	-0.275	Cytoplasmic; PlasmaMembrane
GB_A12G2039	GbHVA22A2A	HVA22A	A12	90190006	90198727	-	8722	1467	488	55.734	10.5	8.615	-0.061	PlasmaMembrane
GB_A12G2188	GbHVA22E2A	HVA22E	A12	92655803	92656644	+	842	423	140	16.381	5	9.186	0	PlasmaMembrane
GB_A13G0819	GbHVA22C1A	HVA22C	A13	18926293	18927674	-	1382	528	175	21.184	3.5	8.581	-0.208	PlasmaMembrane
GB_D01G2386	GbHVA22J1D	HVA22J	D01	60538929	60540668	-	1740	600	199	23.21	7	9.464	-0.238	PlasmaMembrane
GB_D02G2251	GbHVA22G1D	HVA22G	D02	65481905	65484466	+	2562	1230	409	46.46	21	9.573	-0.437	Extracellular
GB_D02G2267	GbHVA22K1D	HVA22K	D02	65738351	65740497	+	2147	492	163	19.012	0	6.512	-0.199	PlasmaMembrane
GB_D03G1077	GbHVA22A1D	HVA22A	D03	37380210	37381110	-	901	522	173	20.213	0	6.517	-0.117	PlasmaMembrane
GB_D04G1099	GbHVA22J2D	HVA22J	D04	30778995	30780233	+	1239	750	249	29.442	8.5	9.404	-0.42	PlasmaMembrane
GB_D04G1843	GbHVA22K3D	HVA22K	D04	53782251	53786752	+	4502	570	189	21.642	7.5	9.617	0.025	PlasmaMembrane
GB_D05G1921	GbHVA22I1D	HVA22I	D05	16443144	16444681	+	1538	879	292	32.841	4	8.577	-0.533	PlasmaMembrane; Chloroplast
GB_D06G0047	GbHVA22I2D	HVA22I	D06	250555	252022	+	1468	933	310	34.697	6	9.163	-0.615	Nuclear; PlasmaMembrane
GB_D06G0314	GbHVA22H1D	HVA22H	D06	3304124	3306595	-	2472	1251	416	47.603	18	9.445	-0.081	PlasmaMembrane
GB_D07G0560	GbHVA22E1D	HVA22E	D07	5811150	5812231	-	1082	435	144	16.783	7.5	9.616	-0.177	PlasmaMembrane
GB_D09G0072	GbHVA22F1D	HVA22F	D09	1529034	1530818	-	1785	471	156	18.224	6	9.561	0.238	PlasmaMembrane
GB_D09G1482	GbHVA22J3D	HVA22J	D09	43035641	43037210	-	1570	573	190	22.552	7.5	9.23	-0.265	PlasmaMembrane
GB_D10G1005	GbHVA22K4D	HVA22K	D10	12321246	12324484	+	3239	579	192	21.949	1	6.921	-0.104	PlasmaMembrane; Extracellular
GB_D11G3726	GbHVA22J4D	HVA22J	D11	71244867	71247052	-	2186	558	185	21.937	4	8.746	-0.301	Cytoplasmic; PlasmaMembrane
GB_D12G2030	GbHVA22A2D	HVA22A	D12	50554285	50563723	-	9439	1560	519	59.603	14	9.125	-0.077	PlasmaMembrane
GB_D12G2181	GbHVA22E2D	HVA22E	D12	52383422	52384264	+	843	423	140	16.485	6.5	9.66	-0.036	PlasmaMembrane
GB_D13G0777	GbHVA22C1D	HVA22C	D13	11847804	11849135	-	1332	528	175	21.212	2.5	8.162	-0.179	PlasmaMembrane
GH_A01G2201	GhHVA22J1A	HVA22J	A01	114407468	114409159	-	1692	612	203	23.621	8	9.628	-0.216	PlasmaMembrane
GH_A03G0791	GhHVA22A1A	HVA22A	A03	16755712	16756687	-	976	522	173	20.273	0	6.517	-0.096	PlasmaMembrane
GH_A03G2023	GhHVA22G2A	HVA22G	A03	108041663	108044141	+	2479	1197	398	44.68	17.5	9.253	-0.423	Extracellular
GH_A03G2039	GhHVA22K2A	HVA22K	A03	108326617	108329079	+	2463	570	189	21.711	0.5	6.661	-0.034	PlasmaMembrane
GH_A04G0796	GhHVA22J2A	HVA22J	A04	52658684	52659921	+	1238	750	249	29.423	6	8.975	-0.422	PlasmaMembrane
GH_A04G1406	GhHVA22K3A	HVA22K	A04	84148900	84157215	+	8316	780	259	29.312	3.5	7.571	-0.097	PlasmaMembrane
GH_A05G1868	GhHVA22I1A	HVA22I	A05	17627134	17628657	+	1524	879	292	32.727	7	9.144	-0.571	PlasmaMembrane
GH_A06G0043	GhHVA22I2A	HVA22I	A06	278983	280293	+	1311	873	290	32.646	4	8.693	-0.724	Nuclear; Extracellular; PlasmaMembrane
GH_A06G0313	GhHVA22H1A	HVA22H	A06	3597324	3599796	-	2473	1257	418	47.83	17	9.389	-0.107	PlasmaMembrane
GH_A07G0559	GhHVA22E1A	HVA22E	A07	6036909	6037985	-	1077	447	148	17.303	5.5	9.557	-0.121	PlasmaMembrane
GH_A09G0070	GhHVA22F1A	HVA22F	A09	1528611	1530178	-	1568	471	156	18.232	6	9.561	0.253	PlasmaMembrane
GH_A09G1520	GhHVA22J3A	HVA22J	A09	71397209	71398774	-	1566	582	193	22.978	9.5	9.627	-0.372	PlasmaMembrane; Mitochondrial
GH_A10G0948	GhHVA22K4A	HVA22K	A10	18104325	18107194	-	2870	579	192	21.96	2	7.449	-0.135	PlasmaMembrane
GH_A12G1951	GhHVA22A2A	HVA22A	A12	96284959	96286667	-	1709	516	171	20.011	-1.5	5.692	-0.029	PlasmaMembrane
GH_A12G2101	GhHVA22E2A	HVA22E	A12	98792074	98792916	+	843	423	140	16.381	5	9.186	0	PlasmaMembrane
GH_A13G0786	GhHVA22C1A	HVA22C	A13	18860125	18861496	-	1372	528	175	21.184	3.5	8.581	-0.208	PlasmaMembrane
GH_D01G2283	GhHVA22J1D	HVA22J	D01	61528212	61529950	-	1739	600	199	23.279	8	9.628	-0.256	PlasmaMembrane
GH_D02G2190	GhHVA22G1D	HVA22G	D02	66459536	66462096	+	2561	1215	404	45.641	22	9.667	-0.455	Extracellular
GH_D02G2206	GhHVA22K1D	HVA22K	D02	66718503	66720991	+	2489	597	198	22.878	-4.5	5.029	-0.154	PlasmaMembrane; Extracellular
GH_D03G1054	GhHVA22A1D	HVA22A	D03	37381168	37382068	-	901	522	173	20.213	0	6.517	-0.117	PlasmaMembrane
GH_D04G0992	GhHVA22J2D	HVA22J	D04	30175374	30176612	+	1239	750	249	29.468	8	9.376	-0.412	PlasmaMembrane
GH_D05G1906	GhHVA22I1D	HVA22I	D05	16159519	16161056	+	1538	879	292	32.73	4	8.409	-0.491	PlasmaMembrane; Chloroplast
GH_D06G0030	GhHVA22I2D	HVA22I	D06	165233	166570	+	1338	900	299	33.522	5	8.947	-0.686	Nuclear; Extracellular
GH_D06G0299	GhHVA22H1D	HVA22H	D06	3404137	3406609	-	2473	1257	418	47.841	16	9.266	-0.075	PlasmaMembrane
GH_D07G0564	GhHVA22E1D	HVA22E	D07	5652079	5653161	-	1083	447	148	17.296	8	9.915	-0.143	PlasmaMembrane
GH_D09G0076	GhHVA22F1D	HVA22F	D09	1629960	1632091	-	2132	471	156	18.224	6	9.561	0.238	PlasmaMembrane
GH_D09G1472	GhHVA22J3D	HVA22J	D09	41544395	41546698	-	2304	573	190	22.552	7.5	9.23	-0.265	PlasmaMembrane
GH_D10G1011	GhHVA22K4D	HVA22K	D10	12092744	12096906	+	4163	597	198	22.768	5	8.468	-0.136	PlasmaMembrane
GH_D11G3657	GhHVA22J4D	HVA22J	D11	70291456	70293652	-	2197	558	185	21.923	4	8.746	-0.303	Cytoplasmic
GH_D12G1951	GhHVA22A2D	HVA22A	D12	51477416	51489616	-	12201	1689	562	64.649	18	9.052	-0.129	PlasmaMembrane
GH_D12G2099	GhHVA22E2D	HVA22E	D12	53255035	53255877	+	843	423	140	16.466	6	9.462	-0.026	PlasmaMembrane
GH_D13G0757	GhHVA22C1D	HVA22C	D13	12247493	12248824	-	1332	528	175	21.212	2.5	8.162	-0.179	PlasmaMembrane
Gorai.001G057000	GrHVA22E1	HVA22E	Chr01	5531535	5534781	-	3247	447	148	17.324	8	9.915	-0.126	PlasmaMembrane
Gorai.002G236300	GrHVA22J1	HVA22J	Chr02	59714041	59716480	-	2440	600	199	23.279	8	9.628	-0.256	PlasmaMembrane
Gorai.003G095800	GrHVA22A1	HVA22A	Chr03	29864880	29866099	-	1220	522	173	20.213	0	6.517	-0.117	PlasmaMembrane
Gorai.005G226700	GrHVA22G1	HVA22G	Chr05	60920410	60923330	+	2921	1188	395	44.436	20	9.571	-0.377	Extracellular
Gorai.005G228600	GrHVA22K1	HVA22K	Chr05	61164601	61168771	+	4171	570	189	21.84	1.5	7.026	-0.072	PlasmaMembrane
Gorai.006G007600	GrHVA22F1	HVA22F	Chr06	1584435	1586564	-	2130	471	156	18.238	6	9.561	0.24	PlasmaMembrane
Gorai.006G150800	GrHVA22J2	HVA22J	Chr06	40994775	40996980	-	2206	573	190	22.564	7.5	9.357	-0.291	PlasmaMembrane
Gorai.007G366700	GrHVA22J3	HVA22J	Chr07	59953181	59956127	-	2947	612	203	24.447	8	9.544	-0.366	Cytoplasmic; PlasmaMembrane
Gorai.008G192100	GrHVA22A2	HVA22A	Chr08	47549127	47551529	-	2403	516	171	20.093	-0.5	6.262	-0.068	PlasmaMembrane
Gorai.008G207600	GrHVA22E2	HVA22E	Chr08	49281404	49283367	+	1964	423	140	16.401	5	9.186	-0.004	PlasmaMembrane
Gorai.009G195300	GrHVA22I1	HVA22I	Chr09	15002477	15005770	+	3294	1002	333	37.233	0.5	6.67	-0.289	PlasmaMembrane
Gorai.009G397900	GrHVA22J4	HVA22J	Chr09	56107144	56109040	-	1897	750	249	29.468	8	9.376	-0.412	PlasmaMembrane
Gorai.010G005100	GrHVA22I2	HVA22I	Chr10	220261	223428	+	3168	933	310	34.543	5	8.947	-0.6	PlasmaMembrane; Nuclear
Gorai.010G033200	GrHVA22H1	HVA22H	Chr10	2988087	2991160	-	3074	1257	418	47.779	16	9.283	-0.074	PlasmaMembrane
Gorai.011G102500	GrHVA22K2	HVA22K	Chr11	11715367	11719050	+	3684	579	192	21.959	1	6.921	-0.094	PlasmaMembrane
Gorai.012G146300	GrHVA22K3	HVA22K	Chr12	32061979	32065499	+	3521	573	190	21.787	5.5	9.055	-0.08	PlasmaMembrane
Gorai.013G084300	GrHVA22C1	HVA22C	Chr13	12090540	12094274	-	3735	522	173	20.848	1.5	7.576	-0.173	PlasmaMembrane

## Sheet: Table S2
Table S2 The homologous HVA22 genes among four cotton species.
GhHVA22s in G. hirsutum	Homologous GhHVA22s in G. arboretum	Homologous GhHVA22s in G. raimondii	Homologous GhHVA22s in G. barbadense	Common homologous GhHVA22s in all the other cotton species
GH_A01G2201	GH_A01G2201	GH_A01G2201	GH_A01G2201	GH_A01G2201
GH_A03G0791	GH_A03G0791	GH_A03G0791	GH_A03G0791	GH_A03G0791
GH_A03G2023	GH_A03G2023	GH_A03G2023	GH_A03G2023	GH_A03G2023
GH_A03G2039	GH_A03G2039	GH_A03G2039	GH_A03G2039	GH_A03G2039
GH_A04G0796	GH_A04G0796	GH_A04G0796	GH_A04G0796	GH_A04G0796
GH_A04G1406	GH_A04G1406	GH_A04G1406	GH_A04G1406	GH_A04G1406
GH_A05G1868	GH_A05G1868	GH_A05G1868	GH_A05G1868	GH_A05G1868
GH_A06G0043	GH_A06G0043	GH_A06G0043	GH_A06G0043	GH_A06G0043
GH_A06G0313	GH_A06G0313	GH_A06G0313	GH_A06G0313	GH_A06G0313
GH_A07G0559	GH_A07G0559	GH_A07G0559	GH_A07G0559	GH_A07G0559
GH_A09G0070	GH_A09G1520	GH_A09G0070	GH_A09G0070	GH_A09G1520
GH_A09G1520	GH_A10G0948	GH_A09G1520	GH_A09G1520	GH_A10G0948
GH_A10G0948	GH_A12G1951	GH_A10G0948	GH_A10G0948	GH_A12G1951
GH_A12G1951	GH_A12G2101	GH_A12G1951	GH_A12G1951	GH_A12G2101
GH_A12G2101	GH_A13G0786	GH_A12G2101	GH_A12G2101	GH_A13G0786
GH_A13G0786	GH_D01G2283	GH_A13G0786	GH_A13G0786	GH_D01G2283
GH_D01G2283	GH_D02G2190	GH_D01G2283	GH_D01G2283	GH_D02G2190
GH_D02G2190	GH_D02G2206	GH_D02G2190	GH_D02G2190	GH_D02G2206
GH_D02G2206	GH_D03G1054	GH_D02G2206	GH_D02G2206	GH_D03G1054
GH_D03G1054	GH_D04G0992	GH_D03G1054	GH_D03G1054	GH_D04G0992
GH_D04G0992	GH_D05G1906	GH_D04G0992	GH_D04G0992	GH_D05G1906
GH_D05G1906	GH_D06G0030	GH_D05G1906	GH_D05G1906	GH_D06G0030
GH_D06G0030	GH_D06G0299	GH_D06G0030	GH_D06G0030	GH_D06G0299
GH_D06G0299	GH_D07G0564	GH_D06G0299	GH_D06G0299	GH_D07G0564
GH_D07G0564	GH_D09G1472	GH_D07G0564	GH_D07G0564	GH_D09G1472
GH_D09G0076	GH_D10G1011	GH_D09G0076	GH_D09G0076	GH_D10G1011
GH_D09G1472	GH_D11G3657	GH_D09G1472	GH_D09G1472	GH_D11G3657
GH_D10G1011	GH_D12G1951	GH_D10G1011	GH_D10G1011	GH_D12G1951
GH_D11G3657	GH_D12G2099	GH_D11G3657	GH_D11G3657	GH_D12G2099
GH_D12G1951	GH_D13G0757	GH_D12G1951	GH_D12G1951	GH_D13G0757
GH_D12G2099		GH_D12G2099	GH_D12G2099
GH_D13G0757		GH_D13G0757	GH_D13G0757

## Sheet: Table S3
Table S3 Duplicated HVA22 gene pairs in each cotton species.
Gene ID/Name	replication
Ga01G1985	Dispersed
Ga02G1530	WGD or Segmental
Ga03G2348	WGD or Segmental
Ga03G2365	WGD or Segmental
Ga04G0355	WGD or Segmental
Ga04G0983	Dispersed
Ga05G1981	WGD or Segmental
Ga06G0053	WGD or Segmental
Ga06G0308	WGD or Segmental
Ga07G0586	WGD or Segmental
Ga09G1546	WGD or Segmental
Ga10G2037	Dispersed
Ga11G0151	WGD or Segmental
Ga12G0916	WGD or Segmental
Ga12G1074	WGD or Segmental
Ga13G0871	WGD or Segmental
GB_A01G2303	WGD or Segmental
GB_A03G0784	WGD or Segmental
GB_A03G2099	WGD or Segmental
GB_A03G2116	WGD or Segmental
GB_A04G0821	WGD or Segmental
GB_A04G1449	WGD or Segmental
GB_A05G1895	WGD or Segmental
GB_A06G0046	WGD or Segmental
GB_A06G0321	WGD or Segmental
GB_A07G0553	WGD or Segmental
GB_A09G0094	WGD or Segmental
GB_A09G1638	WGD or Segmental
GB_A10G0984	WGD or Segmental
GB_A11G3702	WGD or Segmental
GB_A12G2039	WGD or Segmental
GB_A12G2188	WGD or Segmental
GB_A13G0819	WGD or Segmental
GB_D01G2386	WGD or Segmental
GB_D02G2251	WGD or Segmental
GB_D02G2267	WGD or Segmental
GB_D03G1077	WGD or Segmental
GB_D04G1099	WGD or Segmental
GB_D04G1843	WGD or Segmental
GB_D05G1921	WGD or Segmental
GB_D06G0047	WGD or Segmental
GB_D06G0314	WGD or Segmental
GB_D07G0560	WGD or Segmental
GB_D09G0072	WGD or Segmental
GB_D09G1482	WGD or Segmental
GB_D10G1005	WGD or Segmental
GB_D11G3726	WGD or Segmental
GB_D12G2030	WGD or Segmental
GB_D12G2181	WGD or Segmental
GB_D13G0777	WGD or Segmental
GH_A01G2201	WGD or Segmental
GH_A03G0791	WGD or Segmental
GH_A03G2023	WGD or Segmental
GH_A03G2039	WGD or Segmental
GH_A04G0796	WGD or Segmental
GH_A04G1406	WGD or Segmental
GH_A05G1868	WGD or Segmental
GH_A06G0043	WGD or Segmental
GH_A06G0313	WGD or Segmental
GH_A07G0559	WGD or Segmental
GH_A09G0070	WGD or Segmental
GH_A09G1520	WGD or Segmental
GH_A10G0948	WGD or Segmental
GH_A12G1951	WGD or Segmental
GH_A12G2101	WGD or Segmental
GH_A13G0786	WGD or Segmental
GH_D01G2283	WGD or Segmental
GH_D02G2190	WGD or Segmental
GH_D02G2206	WGD or Segmental
GH_D03G1054	WGD or Segmental
GH_D04G0992	WGD or Segmental
GH_D05G1906	WGD or Segmental
GH_D06G0030	WGD or Segmental
GH_D06G0299	WGD or Segmental
GH_D07G0564	WGD or Segmental
GH_D09G0076	WGD or Segmental
GH_D09G1472	WGD or Segmental
GH_D10G1011	WGD or Segmental
GH_D11G3657	WGD or Segmental
GH_D12G1951	WGD or Segmental
GH_D12G2099	WGD or Segmental
GH_D13G0757	WGD or Segmental
Gorai.001G057000	WGD or Segmental
Gorai.002G236300	WGD or Segmental
Gorai.003G095800	WGD or Segmental
Gorai.005G226700	WGD or Segmental
Gorai.005G228600	WGD or Segmental
Gorai.006G007600	Dispersed
Gorai.006G150800	WGD or Segmental
Gorai.007G366700	WGD or Segmental
Gorai.008G192100	WGD or Segmental
Gorai.008G207600	WGD or Segmental
Gorai.009G195300	WGD or Segmental
Gorai.009G397900	WGD or Segmental
Gorai.010G005100	WGD or Segmental
Gorai.010G033200	WGD or Segmental
Gorai.011G102500	Dispersed
Gorai.012G146300	WGD or Segmental
Gorai.013G084300	WGD or Segmental

## Sheet: Table S4
Table S4 Informations of motifs in HVA22 genes.
Motif ID	Motif
Motif 1	JSWLPIYYYAKLAFLIWLVLPKFNGAAYVYDSFLRPFLAKHQTE
Motif 2	YPLYASVRAIESPSKNDDQQWLTYWVLYS
Motif 3	TRLLVLVLGYAYPAFECFKTVEKNKVEIEELRFWCQYWILVAFLTVFERI
Motif 4	VDRKILELRARAWDFAVLYWQNCAEMGQTKFFEMLQYVASQSTKRKQQAK
Motif 5	PDDILTAAEKYIEENGTDAFEKLITRAEK
Motif 6	KPTPSASSKAQKADPESEEPPSPASSTASAQQIEEVAEEVG
Motif 7	ISSEMAKIISAHQKEIKFARALIIKLMASVNQIVGNYIAPV
Motif 8	GAGSFLKVVFKNFDVLAGPVI
Motif 9	DHHKLNTNSPNGKGKKKFVGFJVPKKGEQ
Motif 10	LFSPISSNIVVRTACCTVGTV
Motif 11	PZFRCVJCLISTGREEDLKEHLWGKKHKAK
Motif 12	SGNSDDEIPDSPSNSGLYQARLKLRRTKT
Motif 13	VKEESKSVVPTTNMEGNYVKSSENVLRQIWQVLTKFDKTKI
Motif 14	MGRLWTLLSNLHALAGPVVML
Motif 15	ITLFELTFAKV

## Sheet: Table S5
Table S5 Cis-acting element in the promoter of the HVA22s.
Gene ID/Name	ERE	3-AF3 binding site	4cl-CMA1c	AAAC-motif	AAGAA-motif	A-box	ABRE	ABRE2	ABRE3a	ABRE4	ACA-motif	ACE	AC-I	AC-II	ACTCATCCT sequence	AE-box	AP-1	ARE	as-1	AT~ABRE	AT~TATA-box	AT1-motif	ATC-motif	ATCT-motif	AT-rich element	AT-rich sequence	AuxRR-core	Box 4	Box II	Box II -like sequence	Box III	CAAT-box	CARE	CAT-box	CCAAT-box	CCGTCC motif	CCGTCC-box	CGTCA-motif	chs-CMA1a	chs-CMA2a	chs-CMA2b	circadian	CTAG-motif	DRE core	DRE1	F-box	FP56	GA-motif	Gap-box
Ga01G1985	0	0	0	0	3	0	0	0	0	0	0	0	0	0	0	2	0	1	1	0	1	0	0	0	0	0	0	1	0	0	0	37	0	0	0	0	0	1	0	1	1	2	1	1	0	0	0	0	0
Ga02G1530	2	0	0	0	3	0	0	0	0	0	0	0	0	0	1	1	1	5	0	0	6	0	0	0	1	0	0	6	0	0	0	38	0	1	0	0	0	0	1	0	0	0	0	0	0	0	0	1	1
Ga03G2348	1	0	0	0	1	0	2	0	0	0	0	1	1	0	0	0	0	0	1	0	3	0	0	0	0	0	0	3	0	0	0	36	0	1	0	0	0	1	0	0	0	0	0	0	0	0	0	0	0
Ga03G2365	3	0	0	0	0	0	0	0	0	0	0	1	0	0	0	0	1	2	0	0	6	0	0	1	0	0	0	2	0	0	0	28	0	0	0	0	0	0	1	0	0	0	0	0	0	0	0	0	0
Ga04G0355	4	0	0	0	2	0	0	0	0	0	0	0	0	0	0	2	0	2	0	0	3	0	0	0	0	1	0	1	0	0	0	45	0	0	0	0	0	0	0	0	0	0	0	0	0	0	0	0	1
Ga04G0983	1	0	0	0	2	0	5	0	1	1	0	0	0	0	0	1	0	3	0	0	1	0	0	0	0	0	0	2	0	0	0	40	0	1	0	0	0	0	2	0	0	0	0	0	0	0	0	0	0
Ga05G1981	0	0	0	0	2	0	0	0	0	0	0	0	0	0	0	1	0	3	0	0	0	0	0	0	0	0	0	2	0	0	0	24	0	0	1	0	0	0	0	0	0	0	0	3	1	0	0	0	0
Ga06G0053	1	0	0	0	1	0	1	0	0	0	1	0	0	0	0	0	0	1	1	0	0	0	0	0	0	0	1	3	0	0	0	39	0	0	1	0	0	1	0	1	0	0	0	2	0	1	0	0	0
Ga06G0308	2	0	0	0	1	0	0	0	0	0	1	0	0	0	0	0	0	3	2	0	6	1	0	0	0	0	0	9	0	0	0	37	0	0	1	0	0	2	0	0	0	1	0	0	1	0	0	0	0
Ga07G0586	3	0	0	1	0	0	6	0	0	0	0	0	0	1	0	0	1	1	3	0	7	1	0	0	0	0	0	8	0	0	0	26	0	2	0	0	0	3	0	0	0	0	0	0	0	0	0	0	0
Ga09G1546	2	0	0	0	2	1	2	0	0	0	0	0	0	0	0	3	1	2	2	0	5	0	0	0	0	0	0	2	0	0	0	39	1	0	0	1	1	2	1	0	0	0	0	0	0	0	0	0	0
Ga10G2037	3	0	0	0	0	0	2	0	1	1	0	0	0	0	0	0	1	3	2	0	1	0	0	0	0	0	0	3	1	0	0	51	0	0	0	0	0	2	0	0	0	0	0	0	0	0	0	0	1
Ga11G0151	4	0	0	0	2	0	2	0	0	0	0	0	0	0	0	1	0	3	2	0	3	0	0	1	0	0	0	4	0	0	0	57	0	1	0	0	0	2	0	0	0	0	0	0	0	0	0	0	0
Ga12G0916	0	0	0	0	2	1	1	0	0	0	0	0	0	0	0	1	0	3	0	0	2	0	0	1	0	0	1	5	0	0	0	27	0	1	0	1	1	0	0	0	0	0	0	0	0	0	0	0	0
Ga12G1074	4	0	0	0	3	0	1	0	0	0	0	0	0	0	0	1	0	3	1	0	8	0	0	0	0	0	0	6	0	0	0	30	0	0	0	0	0	1	0	0	0	0	0	0	0	0	0	0	0
Ga13G0871	5	0	0	0	1	0	0	0	0	0	0	0	0	0	0	0	0	1	0	0	10	0	0	0	0	0	0	8	0	0	0	35	0	0	0	0	0	0	1	0	0	0	0	0	0	0	0	1	0
GB_A01G2303	2	0	0	0	3	0	0	0	0	0	0	0	0	0	0	1	0	5	1	0	6	0	0	0	1	0	1	6	0	0	0	36	0	1	0	0	0	1	1	0	0	0	0	0	0	0	0	0	1
GB_A03G0784	0	0	0	0	3	0	0	0	0	0	0	0	0	0	0	2	0	1	1	0	0	0	0	0	0	0	0	1	0	0	0	35	0	0	0	0	0	1	0	1	1	2	1	1	0	0	0	0	0
GB_A03G2099	1	0	0	0	1	0	2	0	0	0	0	1	1	0	0	0	0	0	1	0	3	0	0	0	0	0	0	4	0	0	0	37	0	1	0	0	0	1	1	0	0	0	0	0	0	0	0	0	0
GB_A03G2116	3	0	0	0	1	0	1	0	0	0	0	1	0	0	0	0	1	1	2	0	7	0	0	1	0	0	0	2	0	0	0	32	0	0	0	0	0	2	1	0	0	0	0	0	0	0	0	0	0
GB_A04G0821	0	0	0	0	1	0	1	0	0	0	0	0	0	0	0	0	0	6	2	0	12	0	0	0	0	0	0	4	0	0	0	47	1	1	0	0	0	2	0	0	0	0	0	0	0	0	0	1	0
GB_A04G1449	1	0	0	0	4	0	0	0	0	0	0	0	0	0	0	3	0	4	1	0	0	0	0	0	0	1	0	0	0	0	0	33	0	0	0	0	0	1	0	0	0	0	0	0	0	0	0	0	1
GB_A05G1895	0	0	0	0	2	0	0	0	0	0	0	0	0	0	0	1	0	3	1	0	32	0	0	0	0	0	0	2	0	0	0	26	0	0	0	0	0	1	0	0	0	0	0	2	1	0	0	0	0
GB_A06G0046	1	0	0	0	0	0	0	0	1	1	0	0	0	0	0	0	0	1	0	0	0	0	0	0	0	0	1	3	0	0	0	39	0	0	1	0	0	1	0	1	0	0	0	1	0	1	0	0	0
GB_A06G0321	2	0	0	0	0	0	1	0	1	1	1	0	0	0	0	0	0	3	2	0	5	0	0	0	0	0	0	7	0	0	0	31	0	0	0	0	0	2	0	0	0	1	0	1	1	0	0	0	0
GB_A07G0553	3	0	0	1	0	0	0	0	1	1	0	1	0	1	0	0	1	0	3	1	9	0	0	0	0	0	0	7	0	0	0	25	0	2	0	0	0	3	0	0	0	0	0	0	0	0	0	0	0
GB_A09G0094	1	0	0	0	3	1	1	0	0	0	0	0	0	0	0	0	0	1	1	0	2	0	0	0	0	0	0	2	0	0	0	40	0	1	0	1	1	1	1	0	0	0	0	0	0	0	1	0	0
GB_A09G1638	2	0	0	0	2	0	2	0	0	0	0	0	0	0	0	3	2	2	2	0	4	0	0	0	0	0	0	3	0	0	0	39	1	0	0	0	0	2	1	0	0	0	0	0	0	0	0	0	0
GB_A10G0984	3	0	0	0	0	1	0	0	0	1	0	0	0	0	0	0	1	3	1	0	1	0	0	0	0	0	0	3	1	0	0	50	0	0	0	1	1	1	0	0	0	0	0	0	1	0	0	0	1
GB_A11G3702	6	0	0	0	2	0	1	0	0	0	0	1	0	0	0	1	0	2	1	0	7	0	0	0	0	0	0	2	0	0	0	53	0	1	0	0	0	1	0	0	0	0	0	0	0	0	0	0	2
GB_A12G2039	3	0	0	1	1	0	0	0	0	0	0	0	0	0	0	0	0	5	3	0	2	0	0	1	0	0	0	2	0	0	0	40	0	1	0	0	0	3	0	0	0	0	0	0	0	0	0	0	0
GB_A12G2188	0	0	0	0	2	1	1	0	0	0	0	0	0	0	0	1	0	3	0	0	2	0	0	1	0	0	1	5	0	0	0	28	0	1	1	1	0	0	0	0	0	0	0	0	0	0	0	0	0
GB_A13G0819	1	0	0	0	2	0	2	1	0	0	0	0	0	0	0	0	0	0	2	0	8	0	0	0	0	0	0	9	0	0	0	38	0	0	0	0	0	2	1	0	0	0	0	0	0	0	0	1	1
GB_D01G2386	1	0	0	0	5	0	0	0	0	0	0	0	0	0	0	1	1	3	2	0	2	0	1	0	0	0	0	4	0	0	0	41	0	0	0	0	0	2	1	0	0	0	0	0	0	0	0	0	0
GB_D02G2251	3	0	0	1	2	0	1	0	0	0	0	1	0	0	0	0	0	0	2	0	4	0	0	0	0	0	0	7	0	0	0	38	0	0	0	0	0	2	1	0	0	0	0	1	0	0	0	0	0
GB_D02G2267	5	0	0	0	3	1	0	0	0	0	0	0	0	0	0	0	0	0	0	0	6	1	1	2	0	0	0	3	0	0	0	39	0	0	0	1	1	0	0	0	0	0	0	0	0	0	0	0	0
GB_D03G1077	0	0	1	0	3	0	0	0	0	0	0	0	0	0	0	3	0	0	1	0	0	0	0	0	0	0	0	0	0	2	0	36	0	0	0	0	0	1	0	1	1	1	0	0	0	0	0	0	0
GB_D04G1099	1	0	0	0	1	0	1	0	0	0	0	0	0	0	0	0	0	7	1	0	4	0	0	0	0	0	0	3	0	0	0	42	0	2	0	0	0	1	0	0	0	0	0	0	0	0	0	2	0
GB_D04G1843	1	0	0	0	4	0	0	0	0	0	0	0	0	0	0	2	0	4	1	0	0	0	0	0	0	1	0	0	0	0	0	36	0	1	0	0	0	0	0	0	0	0	1	0	0	0	0	0	0
GB_D05G1921	2	0	0	0	2	0	0	0	0	0	0	0	0	0	0	1	0	3	0	0	0	0	0	0	0	0	0	2	0	0	0	24	0	0	1	0	0	0	0	0	0	0	0	1	2	0	0	1	0
GB_D06G0047	1	0	0	0	2	0	4	0	1	1	0	0	0	0	0	0	0	0	1	0	1	0	0	0	0	0	1	2	0	0	0	41	0	0	1	0	0	1	0	0	0	0	0	2	0	1	0	0	0
GB_D06G0314	1	0	0	0	2	0	1	0	0	0	0	0	0	0	0	0	0	2	1	0	5	0	0	0	0	0	0	9	0	0	1	42	0	0	0	1	0	0	0	0	0	0	0	0	1	0	0	0	0
GB_D07G0560	0	1	0	1	3	1	0	0	0	0	0	0	0	0	0	0	0	4	4	0	6	1	0	1	0	0	0	0	0	0	0	29	0	2	0	1	1	4	0	0	0	0	0	0	0	0	0	0	0
GB_D09G0072	2	0	0	0	1	0	2	0	0	0	0	0	1	0	0	1	0	0	1	0	2	0	0	0	0	0	0	4	0	0	0	38	0	1	0	0	0	1	1	0	0	0	0	0	0	0	1	0	1
GB_D09G1482	1	0	0	0	1	0	1	0	0	0	0	0	0	0	0	4	1	4	0	0	4	0	0	0	0	0	0	3	0	0	0	37	1	0	0	0	0	0	1	0	0	0	0	0	0	0	0	0	0
GB_D10G1005	2	0	0	0	2	1	1	0	1	1	0	1	0	0	0	0	0	1	2	0	20	0	0	2	0	1	0	2	0	0	0	54	0	0	0	1	1	2	0	0	0	0	0	0	1	0	0	0	1
GB_D11G3726	6	0	0	0	4	0	3	0	1	1	0	1	0	0	0	0	0	0	0	0	4	1	0	1	0	0	0	6	0	0	0	50	0	1	0	0	0	0	0	0	0	0	0	0	0	0	0	0	2
GB_D12G2030	2	0	0	1	1	0	2	0	0	0	0	0	0	0	0	0	0	2	1	0	2	0	0	0	0	0	0	2	0	0	0	39	0	2	1	0	0	1	0	0	0	0	3	1	0	0	0	0	0
GB_D12G2181	1	0	0	0	4	1	5	0	0	0	0	0	0	0	0	1	0	4	1	0	1	0	0	1	1	0	1	5	0	0	0	26	0	0	0	0	0	1	0	0	0	1	0	0	0	0	0	0	0
GB_D13G0777	0	0	0	0	8	0	0	0	0	0	0	0	0	0	0	1	1	6	2	0	1	0	0	1	1	0	0	2	0	0	0	37	0	1	1	0	0	2	0	0	0	0	0	0	0	0	0	0	0
GH_A01G2201	2	0	0	0	3	0	0	0	0	0	0	0	0	0	0	1	1	5	1	0	6	0	0	0	1	0	1	6	0	0	0	37	0	1	0	0	0	1	1	0	0	0	0	0	0	0	0	0	1
GH_A03G0791	0	0	0	0	3	0	0	0	0	0	0	0	0	0	0	2	0	1	1	0	0	0	0	0	0	0	0	1	0	0	0	35	0	0	0	0	0	1	0	1	1	2	1	1	0	0	0	0	0
GH_A03G2023	0	0	0	0	2	0	2	0	0	0	0	1	1	0	0	0	0	0	1	0	4	1	0	0	0	0	0	4	0	0	0	37	0	1	0	0	0	1	1	0	0	0	0	0	0	0	0	0	0
GH_A03G2039	3	0	0	0	1	1	1	0	0	0	0	1	0	0	0	0	1	1	2	0	6	0	0	1	0	0	0	2	0	0	0	33	0	0	0	1	1	2	1	0	0	0	0	0	0	0	0	0	0
GH_A04G0796	0	0	0	0	1	0	1	0	0	0	0	0	0	0	0	0	0	5	2	0	10	0	0	0	0	0	0	4	0	0	0	47	1	1	0	0	0	2	0	0	0	0	0	0	0	0	0	1	0
GH_A04G1406	1	1	0	0	0	0	3	0	0	0	0	0	0	0	0	1	0	2	1	0	0	0	0	0	0	0	0	3	0	0	0	30	0	0	0	0	0	1	0	0	0	0	0	1	0	0	0	0	0
GH_A05G1868	0	0	0	0	2	0	0	0	0	0	0	0	0	0	0	1	0	3	1	0	0	0	0	0	0	0	0	2	0	0	0	25	0	0	1	0	0	1	0	0	0	0	0	3	1	0	0	0	0
GH_A06G0043	1	0	0	0	0	0	1	0	0	0	0	0	0	0	0	0	0	1	1	0	0	0	0	0	0	0	0	2	0	0	0	42	0	0	1	0	0	1	0	1	0	0	0	2	0	1	0	0	0
GH_A06G0313	1	0	0	0	0	0	1	0	1	1	0	0	0	0	0	0	0	3	2	0	6	0	0	0	0	0	0	8	0	0	1	37	0	0	1	0	0	2	0	0	0	1	0	1	1	0	0	0	0
GH_A07G0559	3	0	0	1	0	0	7	0	1	1	0	1	0	1	0	0	1	1	3	1	10	2	0	0	0	0	0	6	0	0	0	28	0	2	1	0	0	3	0	0	0	0	0	0	0	0	0	0	0
GH_A09G0070	1	0	0	0	3	1	1	0	0	0	0	0	0	0	0	0	0	1	1	0	2	0	0	0	0	0	0	1	0	0	0	41	0	1	0	1	1	1	1	0	0	0	0	0	0	0	1	0	0
GH_A09G1520	2	0	0	0	2	0	2	0	0	0	0	0	0	0	0	3	1	2	2	0	6	0	0	0	0	0	0	3	0	0	0	43	1	0	0	0	0	2	1	0	0	0	0	0	0	0	0	0	0
GH_A10G0948	3	0	0	0	0	1	1	0	1	1	0	0	0	0	0	0	1	3	1	0	2	0	0	0	0	0	0	3	1	0	0	50	0	0	0	1	1	1	0	0	0	0	0	0	1	0	0	0	1
GH_A12G1951	4	0	0	0	3	0	0	0	0	0	0	0	0	0	0	0	0	3	1	0	8	0	0	0	0	0	0	6	0	0	0	31	0	0	0	0	0	1	0	0	0	0	0	0	0	0	0	1	0
GH_A12G2101	0	0	0	0	2	1	1	0	0	0	0	0	0	0	0	1	0	3	0	0	2	0	0	1	0	0	1	5	0	0	0	28	0	1	0	1	1	0	0	0	0	0	0	0	0	0	0	0	0
GH_A13G0786	1	0	0	0	1	0	1	0	1	1	0	0	0	0	0	0	0	0	1	0	4	0	0	0	0	0	0	3	0	0	0	27	0	0	0	0	0	1	0	0	0	0	0	0	0	0	0	0	1
GH_D01G2283	0	0	0	0	5	0	0	0	0	0	0	0	0	0	0	1	1	3	1	0	2	0	1	1	1	0	0	4	0	0	0	41	0	0	1	0	0	1	1	0	0	0	0	0	0	0	0	1	0
GH_D02G2190	3	0	0	0	2	0	1	0	0	0	0	1	0	0	0	0	0	0	2	0	4	0	0	0	0	0	0	7	0	0	0	37	0	0	0	0	0	2	1	0	0	0	0	1	0	0	0	0	0
GH_D02G2206	5	0	0	1	2	0	0	0	0	0	0	0	0	0	0	0	0	2	1	0	4	1	1	2	0	0	0	3	0	0	0	40	0	1	1	0	0	1	0	0	0	0	0	0	0	0	0	0	1
GH_D03G1054	0	0	0	0	3	0	0	0	0	0	0	0	0	0	0	3	0	0	1	0	0	0	0	0	0	0	0	1	0	0	0	38	0	0	0	0	0	1	0	1	1	1	0	0	0	0	0	0	0
GH_D04G0992	1	0	0	0	1	0	1	0	0	0	0	0	0	0	0	0	0	7	1	0	4	7	0	0	0	0	0	3	0	0	0	40	0	2	0	0	0	1	0	0	0	0	0	0	0	0	0	0	0
GH_D05G1906	2	0	0	0	2	0	0	0	0	0	0	0	0	0	0	1	0	3	0	0	0	0	0	0	0	0	1	2	0	0	0	22	0	0	1	0	0	0	0	0	0	0	0	2	1	0	0	1	0
GH_D06G0030	1	0	0	0	2	0	1	0	0	0	0	0	0	0	0	0	0	0	1	0	0	0	0	0	0	0	0	2	0	0	0	40	0	0	1	0	0	1	0	0	0	0	0	2	0	1	0	0	0
GH_D06G0299	1	0	0	0	1	0	0	0	0	0	0	0	0	0	0	0	0	2	1	0	5	0	0	1	0	0	0	8	0	0	1	41	0	0	0	0	0	1	0	0	0	0	0	0	1	0	0	0	0
GH_D07G0564	0	1	0	1	3	1	0	0	0	0	0	0	0	0	0	0	0	4	4	0	6	1	0	1	0	0	0	4	0	0	0	28	0	2	0	1	1	4	0	0	0	0	0	0	0	0	0	0	0
GH_D09G0076	2	0	0	0	1	0	2	0	0	0	0	0	1	0	0	1	0	0	3	0	2	0	0	0	0	0	0	4	0	0	0	39	0	1	0	0	0	3	1	0	0	0	0	0	0	0	1	0	1
GH_D09G1472	2	0	0	0	1	0	2	0	0	0	0	0	0	0	0	4	1	3	0	0	4	0	0	0	0	0	0	3	0	0	0	44	1	0	1	0	0	0	1	0	0	0	0	0	0	0	0	0	0
GH_D10G1011	1	0	0	0	1	0	1	0	0	0	0	1	0	0	0	0	0	4	1	0	0	0	0	4	0	0	1	2	0	0	0	31	0	0	0	0	0	1	0	0	0	0	0	1	2	0	0	0	0
GH_D11G3657	7	0	0	0	4	0	3	0	1	1	0	1	0	0	0	0	0	1	0	0	4	2	0	1	0	0	0	4	0	0	0	44	0	1	0	0	0	0	0	0	0	0	0	0	0	0	0	0	0
GH_D12G1951	2	0	0	1	2	0	1	0	1	1	0	0	0	0	0	0	0	2	1	1	0	0	0	0	0	0	0	2	0	0	0	40	0	2	1	0	0	1	0	0	0	0	2	1	0	0	0	0	0
GH_D12G2099	1	0	0	0	4	1	5	0	0	0	0	0	0	0	0	1	0	3	1	0	1	0	0	1	1	0	1	5	0	0	0	27	0	0	0	1	1	1	0	0	0	0	0	0	0	0	0	0	0
GH_D13G0757	0	0	0	0	1	0	0	0	0	0	0	0	0	0	0	1	1	6	2	0	0	0	0	0	1	0	0	2	0	0	0	35	0	1	1	0	0	2	0	0	0	1	0	0	0	0	0	0	0
Gorai.001G057000	0	1	0	1	3	1	0	0	0	0	0	0	0	0	0	0	0	5	4	0	7	1	0	1	0	0	0	3	0	0	0	31	0	2	0	1	1	4	0	0	0	0	0	0	0	0	0	0	0
Gorai.002G236300	0	0	0	0	3	0	1	0	0	0	0	0	0	0	0	0	1	1	1	0	6	0	1	0	0	0	0	3	0	0	0	43	0	0	1	0	0	1	0	0	0	0	0	0	0	0	0	0	0
Gorai.003G095800	0	0	1	0	2	0	0	0	0	0	0	0	0	0	0	1	0	0	1	0	1	0	0	0	0	0	0	1	0	1	0	37	0	0	0	0	0	1	0	1	1	1	0	0	0	0	0	0	0
Gorai.005G226700	2	0	0	0	2	0	1	0	1	1	0	1	0	0	0	0	0	0	1	0	7	0	0	0	0	0	0	6	0	0	0	36	0	0	0	0	0	1	2	0	0	0	0	1	0	0	0	0	0
Gorai.005G228600	7	0	0	0	0	0	2	0	0	0	0	0	0	0	0	0	1	1	0	0	4	0	0	0	0	0	0	3	0	0	0	24	1	0	1	0	0	0	0	0	0	0	0	0	0	0	0	0	0
Gorai.006G007600	1	0	0	0	2	0	1	0	0	0	0	0	1	0	0	1	0	0	1	0	2	0	0	0	0	0	0	3	0	0	0	37	0	1	0	0	0	1	0	0	0	0	0	0	0	0	1	1	1
Gorai.006G150800	0	0	0	0	0	0	2	0	0	0	0	1	0	0	0	1	0	2	1	0	5	0	0	0	0	0	0	0	0	0	0	36	0	1	0	0	0	1	1	0	0	0	0	0	0	0	0	0	0
Gorai.007G366700	7	0	0	0	3	0	3	0	1	1	0	1	0	0	0	0	0	0	1	0	6	1	0	1	1	0	0	6	0	0	0	52	0	1	0	0	0	1	0	0	0	0	0	0	0	0	0	0	0
Gorai.008G192100	4	0	0	0	1	0	1	0	0	0	0	0	0	0	0	1	0	1	0	0	13	0	0	0	0	0	0	4	0	0	0	39	0	0	0	0	0	0	0	0	0	1	0	0	0	1	0	0	0
Gorai.008G207600	0	0	0	0	4	1	5	0	0	0	0	0	0	0	0	1	0	4	0	0	2	1	0	1	1	0	1	5	0	0	0	27	0	1	0	1	1	0	0	0	0	1	0	0	0	0	0	1	0
Gorai.009G195300	1	0	0	0	2	0	0	0	0	0	0	0	0	0	0	1	0	3	0	0	0	0	0	0	0	0	0	3	0	0	0	22	0	0	1	0	0	0	0	0	0	0	0	2	1	0	0	0	0
Gorai.009G397900	1	0	0	0	0	0	2	0	1	1	0	0	0	0	0	0	0	5	0	0	5	0	0	0	0	0	0	2	0	0	0	45	0	1	0	0	0	0	2	0	0	0	0	0	0	0	0	2	0
Gorai.010G005100	5	0	0	0	2	0	3	0	1	1	0	1	0	0	0	0	0	3	1	0	3	0	0	0	0	0	2	4	0	0	0	54	0	0	1	0	0	1	0	0	0	0	0	0	0	0	0	1	0
Gorai.010G033200	0	0	0	0	2	0	3	0	2	2	0	1	0	0	0	1	1	0	3	0	2	1	0	0	0	0	0	4	0	0	0	39	0	0	0	0	0	3	1	0	0	0	0	2	0	0	0	0	0
Gorai.011G102500	2	0	0	0	1	1	1	0	1	1	0	0	0	0	0	0	0	1	3	0	0	0	0	0	0	1	0	2	0	0	0	47	0	0	0	1	1	3	0	0	0	0	0	0	1	0	0	0	0
Gorai.012G146300	4	0	0	0	2	0	0	0	0	0	0	0	0	0	0	2	0	2	0	0	3	0	0	0	0	1	1	1	0	0	0	37	0	0	0	0	0	0	0	0	0	0	0	0	0	0	0	0	0
Gorai.013G084300	2	0	0	0	5	0	1	0	0	0	0	0	0	0	0	0	1	3	0	0	0	0	0	0	0	0	0	0	0	0	0	31	1	1	1	0	0	0	0	0	0	0	0	0	0	0	0	0	0
[truncated: 51 more columns]

## Sheet: Table S6
Table S6 The expression profiles (FPKM) of HVA22s in G. hirsutum.
Geneid	0h	ck_1h	ck_3h	ck_6h	ck_12h	ck_24h	4C_1h	4C_3h	4C_6h	4C_12h	4C_24h	37C_1h	37C_3h	37C_6h	37C_12h	37C_24h	NaCl_1h	NaCl_3h	NaCl_6h	NaCl_12h	NaCl_24h	PEG_1h	PEG_3h	PEG_6h	PEG_12h	PEG_24h	root	stem	leaf	petal	torus	sepal	calycle	upper stamens	lower stamens	0 dpa	1dpa	3dpa	5dpa	10dpa fiber	20dpa fiber	25dpa fiber	10dpa ovule	20dpa ovule
GH_A01G2201	2.61	1.46	2.02	1.81	1.2	2.6	1.72	2.39	1.35	1.63	0.99	1.57	3.31	4.91	4.37	5.78	4.38	1.6	1.7	2.41	1.46	1.26	1.8	1.4	3.05	1.97	5.72557	4.772	1.69703	1.66843	3.00965	4.53263	1.36003	1.07723	2.4489	3.95523	5.2541	2.04335	1.05403	0.1824	1.2055	0.2418	1.41627	0.185067
GH_A03G0791	25.21	26.45	36.99	23.34	35.91	43.59	20.42	27.2	22.13	23.2	20.02	18.69	32.86	22.55	35.22	31.39	20.38	31.72	35.25	41.03	18.28	27.5	31.23	32.32	50.93	25.97	61.1043	57.3203	53.8092	60.5091	42.3131	46.6789	30.5078	22.0018	44.6307	57.5766	43.4989	81.1581	67.1093	57.7335	52.2946	40.6744	48.5463	25.8378
GH_A03G2023	11.22	9.81	11.61	7.55	5.68	11.1	4.81	15.83	16.26	12.16	12.27	14.75	9.01	2.97	1.24	3.42	1.81	10.65	11.15	12.02	4.02	9.94	10.4	9.89	18.71	9.76	2.7767	2.58395	6.15543	36.7306	15.9798	14.3672	23.6773	3.78443	5.2688	25.181	19.2542	8.4757	8.72913	4.3827	7.7044	5.8096	14.4572	2.9629
GH_A03G2039	19.95	18.26	19.24	11.65	16.35	25.1	15.86	9.31	9.16	6.07	4.74	5.38	16.77	15.36	16.27	20.7	14.26	12.09	10.99	27.27	15.85	14.34	13.67	13.19	26.99	17.65	13.5808	9.6659	11.421	5.48013	13.1652	10.4465	14.4285	5.6536	9.7404	3.94167	8.7242	6.05765	7.45203	8.4203	15.5322	13.498	7.46977	2.45407
GH_A04G0796	0.05	0	0	0	0	0	0.07	0	0	0	0	0	0	0	0.12	0	0	0	0	0	0	0	0	0	0	0	0	0	0.0275667	0.0337667	0	0	0	25.6645	0.2236	0.325267	0	0	0	0	0	0	0	0
GH_A04G1406	1.65	2	2.42	2.08	2.69	4.07	1.97	1.69	1.48	1.86	1.96	4.04	2.74	3.25	4.06	4.43	4.06	3.5	3.05	3.51	1.74	2.29	2.5	3.26	3.51	1.78	3.39633	2.95525	1.42733	3.81133	1.8435	4.47283	4.57467	2.165	1.62155	2.8553	2.64997	2.1271	1.84813	1.431	4.2564	3.4144	0.650433	0.4004
GH_A05G1868	5.7	10.35	9.63	9.49	7.63	9.06	3.4	7.03	15.08	15.21	10.67	23.32	11.85	14.2	17.39	10.5	27.66	12.68	6.62	9.08	2.64	4.46	5.85	7.91	11.24	3.66	10.9837	16.1223	9.3017	16.6383	9.0868	9.17277	5.0172	6.2105	12.3018	79.5343	82.6948	28.8192	16.141	2.0317	30.0063	18.9367	23.3333	8.38997
GH_A06G0043	8.49	10.89	24.13	18.77	21.6	42	9.92	12.5	13.92	12.91	9.75	10.04	13.85	20.98	20.08	38.09	17.54	15.52	17.01	35.08	7.49	8.66	9.79	16.38	28.76	10.5	35.5302	31.1658	14.1782	9.46413	15.1615	12.5251	13.9522	6.83523	9.36515	37.4693	33.253	32.0603	22.7652	14.5756	16.2683	10.0842	17.4049	9.6358
GH_A06G0313	3.56	4.77	7.53	3.78	7.65	7.08	2.05	3.14	4.1	5.62	4.73	6.02	3.63	5.64	7.2	8.83	3.07	5.16	5.32	11.22	1.8	3.79	4.86	8.19	13.67	2.29	4.8743	4.4832	5.1066	3.79253	5.1096	6.48143	10.7382	5.77943	0.68745	3.234	2.98	2.9935	4.2445	1.2432	6.0161	4.0609	4.25927	2.52653
GH_A07G0559	38.35	35.57	30.5	37.29	33.31	46.02	32.37	52.94	36.11	68.31	86.8	97.34	59.33	41.23	100.84	72.79	83.92	54.92	35.06	80.53	46.47	44.05	50.46	64.05	38.27	58.47	47.73	53.9094	24.0301	23.4024	147.268	102.696	89.437	32.5936	50.8957	26.4248	61.7646	26.984	8.2364	10.2379	52.4036	37.2379	27.8898	6.32973
GH_A09G0070	2.67	1.05	0.78	0.43	0.43	0.07	0.54	0.67	1.25	0.32	0.31	0.16	0.92	0.36	0.16	0.26	0.16	0.04	0.83	0.18	0.07	0.59	0.57	0.07	1.48	0.35	5.713	2.76795	2.55267	0.164967	3.40785	0.730133	0.875933	0.319833	0.1187	0.4067	0.1112	0.8271	0.161167	0.7109	0	0.1571	5.17213	0
GH_A09G1520	0.52	0.64	0.1	0	0.1	0.17	0.49	0.18	0.6	0.16	0.24	2.3	0.22	0.1	0	0.03	0.17	0.12	0.46	0.15	0	0.13	0.17	0.18	0.26	0.06	3.147	0.438	0.492467	3.04403	0.44695	0	1.37343	0.4607	3.65115	0.183367	0.1227	0.1694	1.12887	2.1096	1.2677	1.144	0.841967	0.3872
GH_A10G0948	2.31	2.53	7.22	5.01	6.66	8.14	4.38	4.69	2.42	3.02	1.94	2.03	4.03	5.5	7.55	8.4	2.98	6.4	6.23	8.6	4.23	4.78	5.31	6.16	4.61	3.33	10.6267	10.3131	13.3328	10.9539	15.2861	10.6403	16.4957	6.73857	11.9309	2.8918	9.93793	13.7051	17.2909	8.675	11.468	7.1552	6.07137	4.1913
GH_A12G1951	18.66	16.48	30.68	26.72	22.28	27.06	27.14	22.99	17.37	13.13	7.18	4.72	21.33	19.19	26.04	31.18	18.31	22.38	22.56	20.91	22.37	21.49	27.44	20.44	34.2	29.93	30.144	29.997	32.7379	10.0046	20.3217	25.0423	14.5462	5.89703	6.97795	51.1209	40.5905	32.2833	25.7825	17.3051	9.6512	10.0359	14.8091	8.36467
GH_A12G2101	0.5	0.4	1.01	0.43	0.48	0	0.28	1.22	1.13	0.4	0	0.14	0.47	0.1	0	0	0	0.44	0.51	0	0.43	0.05	0	0.08	1.32	0.61	3.30637	1.0388	1.53117	1.11847	1.1747	0.371867	1.13653	0.102233	0.14725	0.792967	0.3602	0.3182	0	0.5277	0	1.9238	0.898367	0.208167
GH_A13G0786	0.58	0.68	1.21	0.37	1.32	1.23	0.48	0.57	0.78	0.62	0.41	0.42	0.86	0.46	1.16	0.71	0.27	0.67	1.03	2.18	0.14	0.75	0.83	0.7	2.24	0.56	20.3704	21.362	2.55787	0.2066	6.40235	1.55553	6.60443	0	0	0.738467	0.180333	0.3599	1.38913	0.2114	1.3973	1.4011	1.19943	0.842967
GH_D01G2283	0.8	0.66	0.26	0.5	0.35	0.66	0.79	0.53	0.75	0.58	0.47	0.56	0.46	1.26	1.05	1.03	1.61	1.09	0.38	0.3	0.7	0.57	0.46	0.61	0.67	0.66	2.6721	1.4647	0.8544	1.45577	1.5869	2.97223	3.6567	1.50113	2.03355	1.48627	5.54063	2.7618	0.865267	0.5581	2.4593	0.9864	0.627867	0.3336
GH_D02G2190	3.27	3.28	4	2.68	3.63	7.56	1.67	3.58	4.97	4.36	6.29	5.33	3.17	1.17	1.48	2.52	0.74	2.93	3.7	6.17	1	3.59	4.6	4.52	8.38	2.74	1.9142	1.49595	3.70247	5.8855	7.76525	7.6166	21.7412	1.72823	1.32235	7.14177	7.70143	5.63415	5.51067	4.6852	5.7686	2.4964	4.15617	2.22213
GH_D02G2206	4.87	5.64	4.06	4.86	4.64	6.51	5.7	4.33	5.73	4.55	4.47	4.62	6.77	7.04	6.12	6.41	10.48	6.87	3.83	4.43	3.77	5.54	4.68	5.32	4.83	6.22	2.98113	3.39	1.48627	4.15817	5.62135	5.26363	3.5736	3.06	7.11315	3.6225	6.59767	3.3029	3.7104	2.4305	4.3253	4.9567	3.45223	1.32983
GH_D03G1054	21.46	24.17	35.79	30.19	31.41	45.51	22.14	29.83	24.27	20.15	15.05	23.94	34.08	26.98	37.03	40.1	25.71	35.45	32.67	49.45	22.93	30.74	34.7	29.47	49.38	29.04	69.4776	51.1074	43.5391	62.2298	57.61	51.3754	37.1677	39.3103	66.676	81.3911	64.5498	69.394	75.4801	47.2559	64.3082	36.8479	56.227	19.9092
GH_D04G0992	0	0	0	0	0	0	0.05	0	0	0	0	0	0	0	0	0	0.06	0	0	0.15	0	0	0	0	0	0	0	0	0.0744667	0.0383667	0	0	0	10.0368	0.3727	0	0	0	0	0	0.2459	0.0986	0	0
GH_D05G1906	10.12	13.51	17.03	28.83	17.28	23.54	9.15	19.92	33.81	26.97	12.52	20.42	30.4	52.65	61.95	46.49	104.64	19.83	16.47	25.4	5.99	9.67	13.9	19.23	18.59	10.23	30.4312	19.0507	5.6686	12.0228	10.834	7.80187	8.2261	7.5555	17.5736	122.451	154.808	58.7933	24.6732	6.9841	38.1898	29.5412	70.2302	13.7154
GH_D06G0030	9.29	10.08	22.37	20.84	18.16	35.84	10.46	9.64	13.14	9.9	7.85	11.44	12.55	19.93	21.09	29.75	14.83	14.25	15.53	23.55	9.52	9.84	13.45	14.18	30.23	13.66	21.1386	23.4214	14.4321	6.6269	11.7706	13.5738	16.1207	3.34873	8.2532	23.1279	21.8376	24.9459	16.0026	13.0221	15.1654	7.3157	14.7173	7.7079
GH_D06G0299	2.66	3.29	4.87	2.17	3.45	6.17	1.18	3.06	3.15	4.14	3.63	5.4	2.63	3.46	2.3	5.69	3.9	2.96	2.99	8.6	1.16	2.56	2.73	4.42	9.91	1.47	2.70433	3.69595	3.31103	2.13123	3.4738	4.72877	6.81637	6.40347	0.72805	3.85127	2.29237	1.97245	3.8564	1.332	4.2553	2.8838	3.53007	1.72203
GH_D07G0564	16.07	15.42	18.03	19.06	19.5	31.58	15.28	21.16	22.91	21.25	35.52	47.15	24.56	18.69	44.79	41.3	35.94	14.87	15.66	40.73	15.57	12.87	18.23	16.67	25.75	27.13	20.5617	15.9052	20.1614	5.3618	24.0499	30.0666	16.4527	6.56317	8.1264	2.11937	2.50387	0.44635	0.7227	0.2497	0.4126	1.8205	1.86087	0.309767
GH_D09G0076	1.98	1.84	1.36	1.05	0.91	0.97	0.61	1.69	1.66	2.45	0.77	0.38	0.62	0.16	0.41	0	0.2	0	1.22	0.66	0	0.94	0.42	0.29	1.81	0.71	4.36063	1.8994	2.6962	0.461333	2.9969	0.912133	0.122167	0	0	0.388133	0.793767	0.96485	0.124833	0.237	0.7832	0	4.27947	0.0607333
GH_D09G1472	0	0.03	0.07	0.12	0.03	0	0.03	0	0.03	0	0	0.04	0	0.03	0	0	0	0	0.03	0.15	0	0	0	0	0.03	0	0.6415	0.1483	0.4151	0.339533	0.1756	0	0	0	0.19515	0.0953	0.0872333	0.6715	0.0939667	0	0	0.2582	0.143	0
GH_D10G1011	2.96	2.52	5.4	3.27	4.19	7.92	4.62	4.29	2.46	3.31	2.85	4.16	8.24	3.93	5.43	5.7	4.09	7.69	4.79	5.64	6.68	6.48	5.16	5.8	6.78	4.87	5.76117	5.6666	6.35223	8.97063	9.1782	9.65207	21.9341	9.46753	16.5328	3.61863	9.601	5.6305	9.9091	5.235	16.6834	4.8328	4.636	1.98517
GH_D11G3657	3.26	3.28	4.1	5.26	7.33	8.49	2.82	4.82	5.84	8.42	12.99	14.68	4.17	3.3	4.32	3.65	1.7	4.25	4.62	6.2	2.3	3.17	5.13	4.15	4.7	2.41	21.6616	8.5877	12.2563	139.395	4.98525	13.8798	8.8867	68.249	130.477	13.6016	8.84413	6.67035	6.74883	13.4022	21.1549	19.224	14.0224	8.87177
GH_D12G1951	12.24	10.24	10.19	9.85	6.45	12.48	11.05	7.57	7.97	6.64	4.1	5.63	11.04	9.61	7.47	8.68	14.11	10.88	6.96	11.75	8.79	8.91	11.79	8.68	14.44	12.19	14.7743	13.7862	8.47443	7.2919	9.3314	8.68043	9.8508	2.24323	6.61065	24.7733	17.3609	12.9064	18.2761	19.363	16.1621	10.8626	14.0667	6.5349
GH_D12G2099	0.6	0.67	0.18	1.09	0.78	0.25	0.54	1.02	2.19	0.49	1.94	0.95	0.26	0.05	0.11	0.05	0	0.46	2.08	0.34	0.4	1.23	1.53	1.2	0.22	0.91	2.48243	0.64945	3.2488	28.3062	4.2992	11.1558	4.7076	8.07697	4.5401	0.0504667	0.371433	0	0.0848333	0	0.436	13.4667	2.05293	8.70297
GH_D13G0757	23.22	16.46	14.98	17.86	8.69	19.75	20.73	12.92	14.2	10.76	4.22	4.85	20.2	31.78	22.95	35.88	72.87	13.77	11.23	18.25	13.4	10.28	12.12	10.21	24.23	22.68	22.5504	17.3793	6.58973	0.809967	3.9724	7.9222	5.0472	0.739933	2.6016	24.8876	27.7594	22.1891	14.8113	7.1875	12.9251	13.731	7.65037	2.81257

## Sheet: Table S7
Table S7 Specific primers for qRT-PCR or vector constructions.
Primer ID	Sequence(5'-3')	Aim for
GH_D09G1472-F	GCTTCAATCACCCAGCTTAAACATG	qRT-PCR
GH_D09G1472-R	GGGAGTCTGGAATCTCGTATCC
GH_A07G0559-F	GCCATCATCATCAAAGTGGGAATAC
GH_A07G0559-R	CTTGCTCCGCTTTATTGGGGAC
GH_D13G0757-F	TAACTGCTGCCGAGAACTAC
GH_D13G0757-R	GATCATGTAGTTGTTGCTGC
GH_D05G1906-F	CTTACCAGAGGACTAGTGACGG
GH_D05G1906-R	GCGCAGTTCCTCAACGTCA
GH_A01G2201-F	CAGTGGAGAAGAACAAAGTTGGG
GH_A01G2201-R	GAATACTTCCCCTACTCGTTCG
GH_D01G2283-F	CAGTGGAAAAGAACAAAGTCGGG
GH_D01G2283-R	GAATACTTCCCCTACTCGTTCG
GH_A04G1406-F	GGTTGACGCTAGTGCTTCAAT
GH_A04G1406-R	CTGGTGCAGCATCGAAGAAAG
GH_D02G2206-F	GGACGGCATGAAACTTGTC
GH_D02G2206-R	CTGCTCGTTTTCATCGTTGC
GH_D07G0564-F	TCATAAGAGCCATCATCATCGTAGTG
GH_D07G0564-R	AGCCTCTTGCTCCCCTTTCT
0564KpnI	GAGGTACCATGAGTCGTTTCTGGA	Overexpression Vector
0564SacI	ATCGAGCTCTCAGTAAGCCTCTTG
0564spe	GGACTAGTAATGAGTCGTTTCTGGACTT	VIGS Vector
0564asc	AGGCGCGCCAATTGGTCCCTCAC

## Sheet: Table S8
	Table S8 Transgene inheritance pattern of T2 plants. The expected ratio in the chi-square test was 3:1, c20.05(1)=3.84.
	Transformation events in Arabidopsis	T2 plant
		Number of Segregation	Segregation patterns	c2	P value
	OE1	75:27	2.78:1	0.118	0.732
	OE22	65:21	3.10:1	0.016	0.901
	OE31	72:27	2.67:1	0.273	0.602
	OE36	73:22	3.32:1	0.172	0.678
